# Supplementary material for: Factors Contributing to Breastfeeding Cessation Among Arab Women in Israel
Source: Nutrients. 2025 Feb 19;17(4):735. doi: 10.3390/nu17040735 (PMC11858111; doi:10.3390/nu17040735)
Supplement: Supplementary file 1 [file nutrients-17-00735-s001.zip]

Archive with 1 entries (1 files):
- nutrients-3391058-supplementary.pdf
